# Supplementary material for: Prospects for Prostate Cancer Chemotherapy: Cytotoxic Evaluation and Mechanistic Insights of Quinolinequinones with ADME/PK Profile
Source: Biomedicines. 2024 Jun 3;12(6):1241. doi: 10.3390/biomedicines12061241 (PMC11200585; doi:10.3390/biomedicines12061241)
Supplement: Supplementary file 1 [file biomedicines-12-01241-s001.zip]

Archive with 1 entries (1 files):
- biomedicines-2931278-SI.pdf
